# Supplementary material for: Population and single‐cell analyses reveal immune cell‐specific expression profiles associated with Alzheimer's disease risk
Source: Alzheimers Dement. 2026 Mar 22;22(3):e71282. doi: 10.1002/alz.71282 (PMC13093567; doi:10.1002/alz.71282)
Supplement: Supplementary file 2 — Supporting information [file ALZ-22-e71282-s003.xlsx]

## Sheet: S_Table_1
Supplementary Table 1. Number of spatial transcriptomics spots containing residential brain cells and peripheral blood–derived immune cells identified by the cell2location algorithm in human brain tissue samples.
Sample_ID	Disease status	Total number of spots	Assignment sum across cell types	Astrocytes	B-cells	CD8+ T cell	CD4+ T cell	Dendritic cells	Excitatory neurons	Inhibitory neurons	Microglias	Monocytes	Natural killer cells	Oligodendrocytes	Other
gsm8184312	Alzheimer not treated with AN1792	4992	5001	1375	205	171	107	115	873	155	42	49	90	1309	510
gsm8184313	Alzheimer not treated with AN1792	4992	5001	1288	244	160	103	123	1946	190	89	51	82	206	519
gsm8184314	Alzheimer not treated with AN1792	4992	5000	1475	236	363	273	244	350	105	106	156	131	499	1062
gsm8184315	Alzheimer not treated with AN1792	4992	5002	869	307	332	214	176	766	116	92	118	172	565	1275
gsm8184316	Alzheimer not treated with AN1792	4992	5002	819	348	299	170	253	917	223	90	187	182	562	952
gsm8184317	Alzheimer not treated with AN1792	4992	5002	436	398	358	204	324	1112	409	105	248	223	227	958
gsm8184318	Healthy control	4992	4999	621	308	257	143	239	740	150	81	188	165	327	1780
gsm8184319	Healthy control	4992	5002	882	130	94	60	78	1839	402	61	27	50	896	483
gsm8184320	Healthy control	4488	4497	1513	130	121	75	91	1209	112	65	38	61	525	557
gsm8184321	Healthy control	4687	4695	704	308	365	241	260	608	185	75	177	182	471	1119
gsm8184322	Healthy control	4332	4343	490	153	129	73	88	1109	148	69	58	74	1523	429
gsm8184323	Healthy control	4973	4983	985	217	183	116	145	1831	207	80	67	98	461	593
Total		58416	58527	11457	2984	2832	1779	2136	13300	2402	955	1364	1510	7571	10237

## Sheet: S_Table_2
Supplementary Table 2. Differential expression of genes identified by Mendelian randomization and colocalization analyses in brain residential and brain-infiltrating peripheral immune cells from Alzheimer’s disease patients compared to healthy controls.
Cell type	Gene	p-value	q-value	Average log2 fold change
T-cells	BIN1	8.01085e-08	9.52407e-07	-0.13745
CD4+ T-cell	BIN1	6.78158e-05	0.0010963	-0.216426
CD8+ T-cell	BIN1	0.000269662	0.0025243	-0.146249
B-cells	BIN1	0.00155572	0.0137052	-0.171706
NK-cells	BIN1	0.012391	0.0747283	-0.170493
Astrocytes	BIN1	1.70675e-12	1.26523e-11	-0.150113
Microglia	BIN1	0.00269967	0.0384643	-0.238884
Oligodendrocytes	BIN1	6.98539e-37	6.26426e-35	-0.221
Exitatory neurons	BIN1	3.63679e-05	9.50629e-05	-0.101905
Inhibitory neurons	BIN1	0.0898199	0.211434	-0.190659
T-cells	CTSH	0.785559	0.846095	0.00148225
CD4+ T-cell	CTSH	0.123191	0.298181	0.0317362
CD8+ T-cell	CTSH	0.616871	0.768366	0.00756295
B-cells	CTSH	0.817379	0.912009	0.00227583
Monocytes	CTSH	0.667458	0.861873	0.0127004
Dendritic cells	CTSH	0.226594	0.444394	0.0206688
Astrocytes	CTSH	0.412325	0.460847	0.00275044
Microglia	CTSH	0.0693149	0.260542	-0.067935
Oligodendrocytes	CTSH	0.274292	0.327186	0.0199286
Exitatory neurons	CTSH	0.00231812	0.00449918	0.0126477
Inhibitory neurons	CTSH	0.000475085	0.00354464	0.0420178
T-cells	CTSW	0.0348971	0.0778144	0.00948077
CD4+ T-cell	CTSW	0.710699	0.841752	0.00368368
CD8+ T-cell	CTSW	0.238658	0.423918	0.00705754
NK-cells	CTSW	0.857881	0.935555	0.00249869
Astrocytes	CTSW	0.00131677	0.0023419	0.0104194
Microglia	CTSW	0.0208536	0.139118	0.0340681
Oligodendrocytes	CTSW	0.000125424	0.000339138	0.0126702
Exitatory neurons	CTSW	0.150432	0.194144	0.00264694
Inhibitory neurons	CTSW	0.0123341	0.0481706	0.0124107
NK-cells	FCER1G	0.37213	0.616541	0.0158751
Monocytes	FCER1G	0.746144	0.900461	-0.00972362
Dendritic cells	FCER1G	0.0544478	0.178244	0.0338431
Astrocytes	FCER1G	8.69709e-05	0.000196765	0.0214002
Microglia	FCER1G	0.344979	0.597502	-0.0319998
Oligodendrocytes	FCER1G	0.489233	0.544192	0.00830801
Exitatory neurons	FCER1G	0.0587715	0.0838801	0.00731952
Inhibitory neurons	FCER1G	0.0328941	0.101131	0.0299203
T-cells	FIBP	3.00161e-12	6.98487e-11	-0.10355
CD4+ T-cell	FIBP	2.12774e-10	1.36143e-08	-0.211006
CD8+ T-cell	FIBP	8.16372e-10	2.93295e-08	-0.14718
NK-cells	FIBP	9.86852e-05	0.00182965	-0.150484
Astrocytes	FIBP	4.99386e-28	9.73722e-27	-0.11798
Microglia	FIBP	0.163036	0.407238	-0.058082
Oligodendrocytes	FIBP	1.17037e-17	3.50429e-16	-0.0529904
Exitatory neurons	FIBP	2.20715e-39	4.03853e-38	-0.154091
Inhibitory neurons	FIBP	1.53845e-06	2.39259e-05	-0.190501
T-cells	KAT8	0.638232	0.727638	0.00236681
CD4+ T-cell	KAT8	0.351774	0.563887	0.0222865
CD8+ T-cell	KAT8	0.76497	0.866004	-0.0105499
Astrocytes	KAT8	0.0127528	0.0190578	-0.0362381
Microglia	KAT8	0.699469	0.850109	0.0126654
Oligodendrocytes	KAT8	0.0142525	0.0232575	0.0040802
Exitatory neurons	KAT8	0.204649	0.25474	-0.0313841
Inhibitory neurons	KAT8	0.101225	0.230076	-0.0981273
T-cells	PLEKHA1	3.94432e-16	1.41055e-14	0.130667
CD4+ T-cell	PLEKHA1	1.30413e-07	4.77876e-06	0.191761
CD8+ T-cell	PLEKHA1	7.78279e-10	2.81329e-08	0.164023
Astrocytes	PLEKHA1	2.09865e-25	3.56414e-24	0.0723743
Microglia	PLEKHA1	3.61121e-06	0.000232479	0.235857
Oligodendrocytes	PLEKHA1	0.0196036	0.0310042	0.0670719
Exitatory neurons	PLEKHA1	2.36635e-78	1.26179e-76	0.192529
Inhibitory neurons	PLEKHA1	1.83784e-13	1.048e-11	0.157441
T-cells	SCIMP	0.139168	0.22893	0.00534633
CD4+ T-cell	SCIMP	0.44628	0.647121	0.00712856
CD8+ T-cell	SCIMP	0.154363	0.316476	0.00726368
B-cells	SCIMP	0.652717	0.820574	-0.00276337
Astrocytes	SCIMP	0.00151978	0.00266901	0.00629471
Microglia	SCIMP	0.586735	0.781119	-0.00795445
Oligodendrocytes	SCIMP	0.0704941	0.0975327	0.00449806
Exitatory neurons	SCIMP	0.0709139	0.0993688	0.00312973
Inhibitory neurons	SCIMP	0.925045	0.960435	0.00252419
T-cells	STX4	0.237644	0.346161	-0.0214248
CD4+ T-cell	STX4	0.103771	0.266527	-0.0607874
CD8+ T-cell	STX4	0.0823465	0.206614	-0.0470022
Astrocytes	STX4	0.786247	0.814705	-0.0152255
Microglia	STX4	0.304321	0.560827	-0.0483358
Oligodendrocytes	STX4	1.17957e-05	4.2069e-05	-0.0206928
Exitatory neurons	STX4	0.14185	0.184257	-0.0329685
Inhibitory neurons	STX4	0.839265	0.910049	-0.0410524
T-cells	TSTD1	0.00248658	0.00933597	0.0269057
CD4+ T-cell	TSTD1	0.0461023	0.157598	0.0393462
CD8+ T-cell	TSTD1	0.0327479	0.108059	0.0289581
NK-cells	TSTD1	0.0352039	0.150208	0.0392212
Astrocytes	TSTD1	3.72066e-05	9.1288e-05	0.0179159
Microglia	TSTD1	0.00469343	0.055362	0.0647635
Oligodendrocytes	TSTD1	0.00173319	0.00351811	0.0225258
Exitatory neurons	TSTD1	1.18552e-09	5.02746e-09	0.0329964
Inhibitory neurons	TSTD1	0.0372926	0.110738	0.0170436
